# Supplementary material for: Potato Chips Byproducts as Feedstocks for Developing Active Starch-Based Films with Potential for Cheese Packaging
Source: Foods. 2023 Mar 9;12(6):1167. doi: 10.3390/foods12061167 (PMC10048258; doi:10.3390/foods12061167)
Supplement: Supplementary file 1 [file foods-12-01167-s001.zip]

Archive with 1 entries (1 files):
- foods-2208949-supplementary.pdf
